# Supplementary material for: Antisense Therapy Attenuates Phospholamban p.(Arg14del) Cardiomyopathy in Mice and Reverses Protein Aggregation
Source: Int J Mol Sci. 2022 Feb 22;23(5):2427. doi: 10.3390/ijms23052427 (PMC8909937; doi:10.3390/ijms23052427)
Supplement: Supplementary file 1 [file ijms-23-02427-s001.zip]

Archive with 1 entries (1 files):
- ijms-1575635-supplementary.pdf
